# Supplementary material for: Heat Illness and Extreme Weather Health Literacy: Communication Preferences and Effectiveness for Patients Living in Climate-Change-Vulnerable Communities
Source: Int J Environ Res Public Health. 2025 Mar 14;22(3):434. doi: 10.3390/ijerph22030434 (PMC11941823; doi:10.3390/ijerph22030434)
Supplement: Supplementary file 1 [file ijerph-22-00434-s001.zip]

Archive with 2 entries (2 files):
- Sack et al Supplementary Materials S2. Survey results raw data 1.2025.xlsx
- Sack et al 2025 Supplementary Materials S1. Qualtrics Survey Heat_Education_Survey_Florida_2023.pdf
