# Supplementary material for: Heat Illness and Extreme Weather Health Literacy: Communication Preferences and Effectiveness for Patients Living in Climate-Change-Vulnerable Communities
Source: Int J Environ Res Public Health. 2025 Mar 14;22(3):434. doi: 10.3390/ijerph22030434 (PMC11941823; doi:10.3390/ijerph22030434)
Supplement: Supplementary file 1 [file ijerph-22-00434-s001.zip › Sack et al Supplementary Materials S2. Survey results raw data 1.2025.xlsx]

## Sheet: Sack et al Supplementrary WITH 
StartDate	EndDate	Status	Progress	Duration (in seconds)	Finished	RecordedDate	ResponseId	DistributionChannel	UserLanguage	Q1	Q19	Q4	Q5	Q6	Q18	Q7	Q8_1	Q8_2	Q8_3	Q8_4	Q8_5	Q8_6	Q11	Q12_1	Q12_2	Q12_3	Q12_4	Q12_5	Q12_6	Q13	Q14_1	Q14_2	Q14_3	Q14_4	Q14_5	Q14_6	Q17	Q15	Q15_10_TEXT	Q16
Start Date	End Date	Response Type	Progress	Duration (in seconds)	Finished	Recorded Date	Response ID	Distribution Channel	User Language	Thank you for answering this five-minute survey about our "Your Healthy Home" brochures on climate c	You were given a Survey Instruction Card. Please type below the Survey Number found at the top right of the card:	Next, we'll ask four quick questions about you. What is your gender?	How would you describe yourself? You may choose more than one:	What is the zip code for where you live?	How old are you?	Now, we will ask about the brochure that you were given, "Surviving Extreme Heat". Have you read part or all of this brochure?	About the brochures, "Surviving Extreme Heat": - I am glad that my medical office provides this information.	About the brochures, "Surviving Extreme Heat": - I learned something new from this brochure.	About the brochures, "Surviving Extreme Heat": - This brochure is easy to read.	About the brochures, "Surviving Extreme Heat": - I will make new decisions in my home or for my family because of this brochure.	About the brochures, "Surviving Extreme Heat": - This brochure is too long.	About the brochures, "Surviving Extreme Heat": - I will share this brochure with a family member or friend.	You were give a two-sided printed handout. One side of has the title, "Heat Stress Overview". Have you read part or all of this?	About the handout, "Heat Stress Overview": - I am glad that my medical office provides this information.	About the handout, "Heat Stress Overview": - I learned something new from this handout.	About the handout, "Heat Stress Overview": - This handout is easy to read.	About the handout, "Heat Stress Overview": - I will make new decisions in my home or for my family because of this handout.	About the handout, "Heat Stress Overview": - This handout is too long.	About the handout, "Heat Stress Overview": - I will share this handout with a friend or family member.	You were give a two-sided printed handout. One side of has the title, "Staying Safe in Hot Weather". Have you read part or all of this?	About the handout, "Staying Safe in Hot Weather": - I am glad that my medical office provides this information.	About the handout, "Staying Safe in Hot Weather": - I learned something new from this handout.	About the handout, "Staying Safe in Hot Weather": - This handout is easy to read.	About the handout, "Staying Safe in Hot Weather": - I will make new decisions in my home or for my family because of this handout.	About the handout, "Staying Safe in Hot Weather": - This handout is too long.	About the handout, "Staying Safe in Hot Weather": - I will share this handout with a friend or family member.	Please tell us of any new decisions you may make in your home or for your family because of the brochure or handout you were given. Is there anything else you would like to tell us?	Please tell us how you would like your health professionals to tell you about extreme heat and its health risks. Select as many as you wish. Choose "None" if you do not want to learn about this from the medical office or have no opinion. - Selected Choice	Please tell us how you would like your health professionals to tell you about extreme heat and its health risks. Select as many as you wish. Choose "None" if you do not want to learn about this from the medical office or have no opinion. - Other: - Text	In a health emergency such a severe storm, extreme heat event, or wildfire, would you like your health professional or local health department to alert you? Choose all that apply:
{"ImportId":"startDate","timeZone":"America/New_York"}	{"ImportId":"endDate","timeZone":"America/New_York"}	{"ImportId":"status"}	{"ImportId":"progress"}	{"ImportId":"duration"}	{"ImportId":"finished"}	{"ImportId":"recordedDate","timeZone":"America/New_York"}	{"ImportId":"_recordId"}	{"ImportId":"distributionChannel"}	{"ImportId":"userLanguage"}	{"ImportId":"QID5_TEXT"}	{"ImportId":"QID25_TEXT"}	{"ImportId":"QID2"}	{"ImportId":"QID3"}	{"ImportId":"QID4_TEXT"}	{"ImportId":"QID24"}	{"ImportId":"QID6"}	{"ImportId":"QID7_1"}	{"ImportId":"QID7_2"}	{"ImportId":"QID7_3"}	{"ImportId":"QID7_6"}	{"ImportId":"QID7_10"}	{"ImportId":"QID7_11"}	{"ImportId":"QID12"}	{"ImportId":"QID18_1"}	{"ImportId":"QID18_2"}	{"ImportId":"QID18_3"}	{"ImportId":"QID18_6"}	{"ImportId":"QID18_7"}	{"ImportId":"QID18_8"}	{"ImportId":"QID15"}	{"ImportId":"QID19_1"}	{"ImportId":"QID19_2"}	{"ImportId":"QID19_3"}	{"ImportId":"QID19_6"}	{"ImportId":"QID19_7"}	{"ImportId":"QID19_8"}	{"ImportId":"QID21_TEXT"}	{"ImportId":"QID20"}	{"ImportId":"QID20_10_TEXT"}	{"ImportId":"QID22"}
2022-12-09 07:40:42	2022-12-09 07:49:57	0	100	554	1	2022-12-09 07:49:57	R_BXLK0IrloFsvQPL	anonymous	EN	64	1222	3	2	33028	5	1	1	1	1		5	1	1	1	1	1	1	4	1	1	1	1	1	1	1	1	Test	8,12		3,4,16
2022-12-10 09:50:49	2022-12-10 09:56:21	0	100	331	1	2022-12-10 09:56:21	R_3nv0LtavupxMyNY	anonymous	EN	62		1	1	33055	5	1	1	1	1	1	5	1	1	1	1	1	1	4	1	1	1	1	1	1	5	1	Is very informative and motivateto make decisions about well being one self and family	1,3,8		2
2022-12-10 11:49:59	2022-12-10 11:58:05	0	100	485	1	2022-12-10 11:58:05	R_1pZ0xIfnsQKt5ae	anonymous	EN	60		1	2	33035	5	1	1	1	1	1		1	1	1	1	1	1	4	1	1	1	1	1	1	5	1		3,7,4		3
2022-12-10 20:09:58	2022-12-10 20:19:07	0	100	548	1	2022-12-10 20:19:08	R_0dmC2aQzsmw8wuZ	anonymous	EN	46		2	3	33470	3	2							2							2								4		4
2022-12-16 03:51:11	2022-12-16 03:58:26	0	100	434	1	2022-12-16 03:58:26	R_3pm2M55zBjflwim	anonymous	EN	85		1	2	33161	5	2							2							2							I have not received any brochure. When and where the brochure was handed to me?	8,4,5,6,11,12		2,3,4,16,17
2022-12-10 10:00:29	2022-12-10 10:01:39	0	6	70	0	2022-12-17 10:01:40	R_2zRWtEWSOSz1TDC	anonymous	EN	60
2023-04-04 09:51:59	2023-04-04 11:54:05	0	100	7325	1	2023-04-04 11:54:05	R_A68wUNZF9qcWdEJ	anonymous	EN	50	100	2	3,6	33330	4	1	2	2	2	2	5	6	1	3	3	3	3	4	4	1	2	2	4	4	5	2	testing. not a real survey response.	1,2,4,12		16
2023-06-16 09:04:48	2023-06-22 11:43:43	0	100	527934	1	2023-06-22 11:43:44	R_2EGFejKCNkC5Rsz	anonymous	EN	19		1	4	33019	4	1							1	4	4	6	6	6	6	2								5		1
2023-08-23 11:30:11	2023-08-23 11:49:49	0	100	1178	1	2023-08-23 11:49:50	R_2ysgmSVcx1BE8lf	anonymous	EN	50	123	4	8	12345	4	1	6	6	6	6	6	6	1	6	6	6	6	6	6	1	6	6	6	6	6	6	test	15		5
2023-10-18 20:05:58	2023-10-18 20:13:42	0	100	464	1	2023-10-18 20:13:43	R_2QAjSweJ9jYVmoP	qr	EN	35	1017	1	1	33033	2	1	6	1	1	2	6	1	1	6	1	1	1	6	1	1	6	1	1	2	6	1	Try to always carry a water bottle around	2,3,8,4,5,12		3,16,17
2023-10-19 13:13:46	2023-10-19 13:18:31	0	100	284	1	2023-10-19 13:18:32	R_1EfVjWd7vFmcBeU	qr	EN	51	1005	1	1	33030	4	1	1	1	1	1	5	1	1	1	1	1	1	4	1	1	1	1	1	1	5	1	To make sure we continue staying hydrated & watch for any signs of heat stroke or anything else.	1,2,3,7,6,11,12		3
2023-10-20 12:19:00	2023-10-20 12:24:31	0	100	331	1	2023-10-20 12:24:32	R_2q3CFTP4qCQczbn	qr	ES	50	1038	1	1	33033	4	1	1	1	1	1	1	1	1	1	1	1	1	1	1	1	1	1	1	1	1	1	Muchas gracias por tan buena información	1		1
2023-10-20 12:18:01	2023-10-20 12:27:25	0	100	563	1	2023-10-20 12:27:25	R_1is77hM5TY2stAI	qr	EN	Yes	1036	2	3	33177	3	1	1	1	1	1	2	1	1	1	1	1	1	1	1	1	1	1	1	1	2	1	This is helpful for awareness do this more often	2,3,5,11		3
2023-10-20 12:19:21	2023-10-20 12:38:21	0	100	1139	1	2023-10-20 12:38:21	R_oYlA66BfqFFkQEN	qr	ES	51	1013	1	2,1	33030	4	1	1	1	1	2	4	1	1	1	1	1	1	5	1	1	1	1	1	1	4	1		1,3		2
2023-10-20 12:15:10	2023-10-20 12:47:20	0	100	1930	1	2023-10-20 12:47:21	R_3QKmLhnBk5jVz6F	qr	EN	27		1	2	33033	1	1	1	1	1	1	5	1	1	1	1	1	1	1	1	1	1	1	1	1	1	1		1,7,12		4
2023-10-13 14:05:56	2023-10-13 14:57:53	0	19	3117	0	2023-10-20 14:57:54	R_2Bxs9Fwo5MUrlGq	anonymous	EN	..
2023-10-20 15:43:36	2023-10-20 15:49:18	0	100	342	1	2023-10-20 15:49:18	R_2Bew65ZhVc3uqaB	qr	EN	40	1001	1	6	33033	3	1	1	1	1	1	5	1	1	1	1	1	1	4	1	1	1	1	1	1	5	1	Always check for temps if to cold or to hot so my baby no I get sick	1,2,3,7,4		4
2023-10-20 15:47:58	2023-10-20 15:52:47	0	100	288	1	2023-10-20 15:52:48	R_D91qAnwQpUJl649	qr	EN	63	1025	1	1	33033	5	1	1	1	1	1	5	1	1	1	1	1	1	6	1	1	1	1	1	1	5	1	No	1		1
2023-10-20 16:43:06	2023-10-20 16:50:23	0	100	436	1	2023-10-20 16:50:24	R_2EgXCsTeNOpGaxs	qr	EN	65	1023	2	2	33032	5	1	1	1	1	1	5	1	1	1	1	1	1	4	1	1	1	1	1	1	5	1	Do my workouts when the sun is not too hot.	3,8		3
2023-10-22 01:17:13	2023-10-22 01:24:08	0	100	415	1	2023-10-22 01:24:09	R_2OZ9YfIF4VYLhzZ	qr	EN	42	1027	1	8	33032	3	1	1	1	1	1	5	1	1	1	1	1	1	4	1	1	1	1	1	1	5	1	No	1,2,11		3,4,16,17
2023-10-29 14:35:13	2023-10-29 14:46:20	0	100	667	1	2023-10-29 14:46:21	R_2Ck8m7G3jh99wgJ	qr	ES	60	1040	1	1	33055	5	1	1	1	1	1	5	1	1	3	1	1	1	4	5	1	1	1	1	1	1	1	No	1		2
2023-10-29 14:41:48	2023-10-29 14:49:11	0	100	442	1	2023-10-29 14:49:11	R_3R4P43GdAT3CFUF	qr	ES	64	1053	2	1	33055	5	1	1	1	1	1	1	1	1	1	1	1	1	1	1	1	1	1	1	1	1	1	Muchas gracias por la información	1,8		4,16,17
2023-10-29 20:23:56	2023-10-29 20:38:27	0	100	870	1	2023-10-29 20:38:28	R_1i58ae7nsiOfO5E	qr	EN	68	1059	1	2	33025	5	1	1	1	1	1	5	1	1	1	1	1	1	4	1	1	1	1	1	1	5	1	Making sure they stay hydrated. Keeping our bodies cool from Heat Strokes. Taking cool showers or cold ice towel on head.	1,4		2
2023-10-30 22:02:28	2023-10-30 22:06:14	0	100	225	1	2023-10-30 22:06:14	R_1ibzAQaUKQNI2Vc	qr	EN	54		1	7	33321	4	1	1	2	1	6	5	2	1	1	3	1	6	4	6	1	1	6	1	6	5	6		6,11		5
2023-11-01 13:05:41	2023-11-01 13:12:36	0	100	415	1	2023-11-01 13:12:37	R_2BgJSvY6BSGuG0l	qr	EN	58	1051	1	1	33024	4	1	1	1	1	1	5	1	1	1	1	1	1	4	1	1	1	1	1	1	5	1	No	6		1
2023-11-06 14:24:55	2023-11-06 14:27:53	0	100	177	1	2023-11-06 14:27:53	R_2ylJbfHPI1LOPx0	qr	EN	30	23	1	1	33183	2	1	1	1	1	1	4	2	1	1	1	1	1	5	3	1	1	2	1	1	2	2		10		3
2023-11-09 13:24:52	2023-11-09 13:38:47	0	100	835	1	2023-11-09 13:38:47	R_11aSWY50cicnzsb	anonymous	EN	79yr	1058	1	2	33055	5	1	1	1	1	1	5	1	1	1	1	1	1	4	1	1	1	1	1	1	5	1	I learned a lot from this information and did share with my nephew.	15		5
2023-11-12 12:23:20	2023-11-12 12:31:25	0	100	484	1	2023-11-12 12:31:25	R_30cxxMbFXW4TZnp	qr	EN	name deleted by co-author	1054	2	2	33321	4	1	1	1	1	1	5	1	1	1	1	1	1	4	1	1	1	1	1	1	5	1	I love people 😊	3,4,11,12		1
2023-11-06 14:15:49	2023-11-06 14:22:59	0	63	429	0	2023-11-13 14:23:43	R_yCjZ74Moqm527yF	qr	EN	18		2	8	33156	1	1	6	2	1				1
2023-11-18 10:13:41	2023-11-18 10:26:25	0	100	764	1	2023-11-18 10:26:26	R_qURPhSBgb7WPQAh	qr	ES	77	1076	2	1	33016	5	1	1	1	1	1	2	1	1	1	1	1	1	4	1	1	1	1	1	1	5	1	No	2		5
2023-11-18 11:05:49	2023-11-18 11:14:40	0	100	530	1	2023-11-18 11:14:41	R_2isG2fjXQMakmYx	qr	EN	62	1077	1	2	33147	5	1	1	1	1	1	6	1	1	1	1	1	1	4	1	1	1	1	1	1	5	1	No	1		2
2023-11-18 11:22:04	2023-11-18 11:33:44	0	100	699	1	2023-11-18 11:33:44	R_30xdJqj1bhjiOu0	qr	EN	54	1078	2	1	33189	4	1	1	1	1	1	2	2	1	1	1	1	1	1	1	1	1	1	1	1	2	1	No	1,2		2
2023-11-18 11:50:00	2023-11-18 11:58:07	0	100	487	1	2023-11-18 11:58:08	R_3PuWmgV5gdbNPqE	qr	EN	67	1079	1	2	33150	5	1	1	1	1	1	1	1	1	1	1	1	1	4	1	1	1	1	1	1	5	1	No	1,2,3,7,8,4,5,6,12		2
2023-11-18 12:21:24	2023-11-18 12:27:18	0	100	353	1	2023-11-18 12:27:18	R_2QtWdAFJjzQRxPj	qr	EN	66	1080	2	2	33010	5	1	1	2	1	2	5	1	1	1	3	1	3	4	1	1	1	2	1	1	5	1		1,2,7		3
2023-11-18 12:33:51	2023-11-18 12:36:22	0	100	151	1	2023-11-18 12:36:23	R_2EoYPkP3nMCta1O	qr	EN	name deleted by co-author	1066	1	2	33136	2	1	1	1	1	1	1	1	1	1	1	1	1	1	1	1	1	1	1	1	1	1		1		2
2023-11-18 12:54:33	2023-11-18 13:03:12	0	100	519	1	2023-11-18 13:03:12	R_2fIlSVGDbOrnBNV	qr	ES	60		1	1	33196	5	1	5	1	2	1	2	1	1	3	1	6	1	1	1	1	2	2	2	2	2	2		8		1
2023-11-18 13:07:55	2023-11-18 13:15:31	0	100	455	1	2023-11-18 13:15:31	R_3rZG3UCWWc9hjsr	qr	EN	64	1082	1	2	33025	5	1	1	1	1	1	5	1	1	1	1	1	1	4	1	1	1	1	1	1	5	1	Keep temperature cooler during hot summer months,, Do AC check to ensure it’s working efficiently	6		2
2023-11-18 13:17:01	2023-11-18 13:21:36	0	100	274	1	2023-11-18 13:21:36	R_Pt8vbO6fzcYGAA9	qr	EN	name deleted by co-author	1073	1	2	33136	1	1	1		1	1	5	1	1	1	1	1	1	4	1	1	1	1	1	1	5	1		15		5
2023-11-18 13:18:50	2023-11-18 13:22:01	0	100	190	1	2023-11-18 13:22:02	R_22moFhADGePUIwn	qr	EN	23	1074	1	2	33136	1	1	1	6	1	1	1	1	1	1	1	1	1	4	1	1	1	1	1	1	5	1	Wear lighter clothes, stay hydrated & resort to a cooling area if needed	4,12		2
2023-11-18 13:15:18	2023-11-18 13:22:54	0	100	456	1	2023-11-18 13:22:55	R_3Ezk0I6bXrOcAlH	qr	EN	72	1083	1	2	33010	5	1	1	1	1	1	5	1	1	1	1	1	1	4	1	1	1	1	1	1	5	1	No	1,2,7,8,4,5,6,12		1
2023-11-18 13:17:29	2023-11-18 13:31:13	0	100	824	1	2023-11-18 13:31:14	R_0DLu6igTWz4FFKx	qr	EN	name deleted by co-author	2023	1	2	33136	4	1	1	1	1	1	5	1	1	1	1	1	1	4	1	1	1	1	1	1	5	1	Will be more watchful	1,2,3		2,3,4
2023-11-18 14:23:06	2023-11-18 14:33:40	0	100	633	1	2023-11-18 14:33:41	R_Z3jwJMePL96ObGV	qr	EN	29	1051	1	2	33136	1	1	1	1	1	1	5	1	1	1	1	1	1	6	1	1	1	1	1	1	6	1		10		5
2023-11-18 16:43:16	2023-11-18 16:54:29	0	100	673	1	2023-11-18 16:54:30	R_PBPBACA67O6xeqB	qr	EN	https://bit.ly/HeatSurvey2023	1071	1	8	33136	5	2							2							2							I have not read it yet	4		1
2023-11-19 10:57:16	2023-11-19 11:10:24	0	100	788	1	2023-11-19 11:10:25	R_1EXLdYgw9w1rvfl	qr	EN	54	1057	1	6	33136	4	1	2	1	1	1	4	1	1	3	1	1	1	5	1	1	1	1	1	1	4	1	I will drink more water for now on !	1,2,3		3
2023-11-23 12:01:18	2023-11-23 12:06:24	0	100	306	1	2023-11-23 12:06:25	R_1MLJIXah0inRog8	qr	ES	51		1	1	33136	4	1	1	1	2	1	4	2	1	1	1	1	1	4	1	2							Trato de proteger más a mi hijo por los cambios climáticos	3,8,4,12		2,4,16
2023-11-16 21:35:14	2023-11-16 21:35:59	0	6	45	0	2023-11-23 21:36:00	R_1mxBLIOGaIKB3St	qr	EN	61
2023-12-14 21:49:04	2023-12-14 21:53:29	0	100	264	1	2023-12-14 21:53:30	R_7pa1VSuKr2HJEQa	qr	EN	21	1059	1	2	33136	1	2							2							1	1	1	1	2	5	2	Thanks for the heat education paper	15		1
2024-01-06 09:15:03	2024-01-06 09:20:03	0	100	299	1	2024-01-06 09:20:03	R_6c6kTwUq9cDrvuQ	qr	EN	71	2024	1	2	33162	5	2							2							2								1		2
2024-01-06 09:19:07	2024-01-06 09:23:32	0	100	264	1	2024-01-06 09:23:33	R_7H0Njz7fbtTbSkp	qr	EN	57	Yes	2	2	33056	4	1	1	1	1	1	1	1	1	1	1	1	1	5	1	1	1	1	1	1	4	1		1		1
2024-01-06 09:21:53	2024-01-06 09:26:58	0	100	304	1	2024-01-06 09:26:58	R_1iHsgDryg1TYQWR	qr	EN	58	109	1	3	33322	4	1	1	1	1	1	5	1	1	3	3	1	1	5	1	1	1	1	1	1	5	4	No I but think brochure covers everything	1,2,3		2,16
2024-01-06 10:14:48	2024-01-06 10:19:22	0	100	273	1	2024-01-06 10:19:22	R_3nOb2TIzFA84vkC	qr	EN	60	2038	2	2	33164	5	2							2							2								2		4
2024-01-06 12:04:16	2024-01-06 12:07:48	0	100	212	1	2024-01-06 12:07:49	R_3pbZffjYg8VbB7N	qr	EN	42	1090	1	2	33147	3	1	1	1	1	2	4	4	1	1	1	1	3	4	4	1	1	1	1	2	5	5	Very informative. Will attempt to make lifestyle adjustments	1,2,8		3,16,17
2024-01-06 12:05:00	2024-01-06 12:10:56	0	100	355	1	2024-01-06 12:10:56	R_11060LGWDZDnzEU	qr	EN	61	118	2	1	33055	5	1	1		2		4	6	1	1	3	1	3	4	5	1	1	2	1	2	4	4		1,3,4,5		17
2024-01-06 09:07:29	2024-01-06 16:00:58	0	100	24808	1	2024-01-06 16:00:59	R_1wMNdWGwb1mHd4d	qr	EN	name deleted by co-author	1087	1	2	33054	4	2							2							2							Getting windows and doors redone for sealing	6		4
2024-01-08 09:33:07	2024-01-08 09:38:20	0	100	312	1	2024-01-08 09:38:20	R_18qQn5YD7ZIp2AF	qr	EN	48	119	2	9	33161	3	1	1	1		1	1	2	1	1	1	1	1	4	1	1	1	1	1	1	5	1	Use less energy	1,2,3,7		3,4
2024-01-11 16:46:04	2024-01-11 16:55:26	0	100	562	1	2024-01-11 16:55:27	R_6f8epNxOFk4ioYd	qr	EN	62	1077	1	2	33147	5	1	1	1	1	1	5	2	1	1	1	1	1	4	1	1	1	1	5	1	5	1	Change the way we ate.	8,6		5
2024-01-13 15:50:16	2024-01-13 15:55:50	0	100	334	1	2024-01-13 15:55:51	R_6kFceMqMCA1nWGK	qr	ES	name deleted by co-author	113	1	1	33136	2	1	2	1	1	1	1	1	1	1	1	1	1	1	3	1	1	1	1	1	1	1	Gracias	1		5
2024-01-13 19:26:59	2024-01-13 19:34:35	0	100	456	1	2024-01-13 19:34:36	R_6Bxg5OCIw8tC7br	qr	EN	60	114	1	2	33136	5	1	1	1	1	1	2	1	1	1	1	1	1	3	1	1	1	1	1	1	6	1	Thanks	6,15		3
2024-01-14 12:07:24	2024-01-14 12:14:15	0	100	410	1	2024-01-14 12:14:16	R_6IWVbTW5F641M9X	qr	EN	60	1085	1	2	33056	5	2							1	1	1	1	1	4	1	1	1	1	1	1	5	1	No	15		1
2024-01-15 10:12:59	2024-01-15 10:19:37	0	100	398	1	2024-01-15 10:19:37	R_5402PIHz3ZVDuHj	qr	ES	name deleted by co-author		2	1	33126	5	1	1	1	1	1	1	1	1	1	1	1	1	1	1	1	1	1	1	1	1	1	Empezaré un nuevo estilo de vida para mejorar el bienestar de mi familia y de mi hogar	1,3,7,8,4,5,6,11		2,3,4,16,17
2024-01-15 15:19:15	2024-01-15 15:29:35	0	100	619	1	2024-01-15 15:29:35	R_7y2TN8Vv8hpa57r	anonymous	EN	38	104	1	2	33136	2	1	1	1	1	1	5	1	1	1	1	1	1	4	1	1	1	1	1	1	1	1	I was told that global warming would burn up all the earth, and nothing would survive. This new theory on global warming, a polluted universe, blocking the heat from being released from earth is a surprise. Now, I’m just waiting for more theories and new ideas about global warming. What’s next???	1,2,3,7,8,4,5,6,11,12,10	Let’s discuss it on the national daily news	4
2024-01-18 21:56:21	2024-01-18 22:00:07	0	100	225	1	2024-01-18 22:00:07	R_7wR2q72jPQKbRmh	qr	EN	71	2024	1	2	33162	5	1	1	1	1	1	1	1	2							2							Not as now.	1		17
2024-02-10 13:01:21	2024-02-10 13:06:16	0	100	295	1	2024-02-10 13:06:17	R_7HBn7Bo9S175MYP	qr	EN	20	1056	1	2	33127	1	1	1	1	1	1	5	1	1	1	1	1	1	4	1	1	1	1	1	1	5	1	No	1,2,3,8,4,5,11,12		3,4,16
2024-02-10 12:57:46	2024-02-10 13:07:27	0	100	580	1	2024-02-10 13:07:27	R_5Dw6WCsdtcvuArD	qr	EN	32	2014	3	2	33162	2	1	1	6	1	1	5	1	1	1	6	1	1	4	1	1	1	1	1	1	5	1		15		3
2024-02-10 12:57:12	2024-02-10 13:09:22	0	100	729	1	2024-02-10 13:09:22	R_1v9bQ5EzxW3Te9z	qr	EN	name deleted by co-author	3006	1	2	33147	2	1	1	1	1	1	1		1	1	1	1	1	1	1	1	1	1	1	1	6	1	No	1,15		2
2024-02-10 13:07:31	2024-02-10 13:11:14	0	100	222	1	2024-02-10 13:11:14	R_6KoQxi3rINrs6SK	qr	EN	36	1056	2	2	33147	2	1	1	1	1	1	5	1	1	1	1	1	1	4	1	1	1	1	1	1	5	1	No	1,2,3,8,4		3,4
2024-02-10 13:11:48	2024-02-10 13:15:09	0	100	200	1	2024-02-10 13:15:09	R_3vYtFDGNlDGdRfc	qr	EN	42	1056	1	2	33147	3	1	1	1	1	1	5	1	1	1	1	1	1	4	1	1	1	1	1	1	5	1	No	1,2,4		3,4
2024-02-10 13:17:16	2024-02-10 13:20:04	0	100	167	1	2024-02-10 13:20:05	R_7gMZZQ9NO5CCrSU	qr	EN	31	2016	2	2	33015	2	2							2							1	1	1	1	1	2	1	I will do more research on this information I received.	2,3,12		16,17
2024-02-10 13:14:21	2024-02-10 13:22:51	0	100	510	1	2024-02-10 13:22:52	R_3VxJ3kcah32qgRX	qr	EN	70	2003	1	2	33055	5	1	1	1	1	1	5	1	1	1	1	1	1	4	1	1	1	1	1	1	5	1	No	1,4,10		3,16
2024-02-10 13:03:28	2024-02-10 13:25:14	0	100	1305	1	2024-02-10 13:25:15	R_3c2Rze6bttbXitX	qr	EN	58	8005	1	2	33142	4	1	5	1	1	1	5	1	1	4	1	1	1	4	1	1	5	1	1	1	5	1	N/A	1,2,3,7,8,4,5,6,11,12		1,2,3,4,16,17
2024-02-10 13:19:09	2024-02-10 13:27:15	0	100	485	1	2024-02-10 13:27:16	R_5QihvGSY1z5uKAI	qr	EN	63	3008	1	2	33147	5	1	1	1	1	1	5	1	1	1	1	1	1	4	1	1	1	1	1	1	5	1	No	2,7,12		2,3,4,16
2024-02-10 16:40:53	2024-02-10 16:46:00	0	100	307	1	2024-02-10 16:46:01	R_63upIgqEACyM9Lr	qr	EN	69	2019	1	2	33147	5	1	1	1	1	1	5	1	1	1	1	1	1	4	1	1	1	1	1	1	5	1	I will use the tips given to better assist my family	1,2,3		2
2024-02-11 15:46:35	2024-02-11 16:03:23	0	100	1007	1	2024-02-11 16:03:23	R_5I5KJVQHpOvAcjd	qr	EN	55	3007	1	2	33142	4	1	1	1	1	2	5	1	1	1	1	1	1	4	1	1	1	1	1	1	5	1	Thank you Dr Johnson and her team did a thorough teaching. I will be more aware of.	2,3,4		3
2024-02-13 12:44:40	2024-02-13 12:50:15	0	100	335	1	2024-02-13 12:50:16	R_54HQG73UqjtIZ9y	qr	EN	21	1070	2	2	33127	1	1	2	1	1	1	6	1	1	4	1	1	1	6	1	1	5	1	1	1	5	2		4,11,12		3,16,17
2024-02-14 09:06:01	2024-02-14 09:12:17	0	100	375	1	2024-02-14 09:12:17	R_5uF6MIQ81zIVPfX	qr	EN	58	2006	1	2	33142	4	1	1	1	1	1	5	1	1	1	1	1	1	4	1	1	1	1	1	1	5	1	No.	4		3
2024-02-10 13:17:25	2024-02-10 13:21:22	0	69	236	0	2024-02-17 13:21:23	R_3OuZgBhjLgyQ9HP	qr	EN	27	3004	2	2	33150	1	1	1	1	1	1	5	1	1	1	1	1	1	4	4
2024-02-24 09:38:55	2024-02-24 09:45:19	0	100	384	1	2024-02-24 09:45:19	R_7TTbrFkasV3dyzy	qr	EN	58	4517	1	2	33008	4	1	1	1	1	1	1		1	1	1	1	1	4	1	1	1	1	1	1	5	1	You are doing a great JOB 👏	1,2,7,4,6,11,12		2,3,4
2024-02-24 09:47:15	2024-02-24 09:58:27	0	100	671	1	2024-02-24 09:58:28	R_1frlU3hCbtLlrqn	qr	EN	45	4519	2	8	33162	3	1	1	2	1	2	1	1	1	3	3	1	3	4	3	1	1	2	2	2	5	2	I wasn’t aware of the fact that you can get a rash from heat	1,3		5
2024-02-24 09:56:22	2024-02-24 10:06:21	0	100	599	1	2024-02-24 10:06:22	R_1vVShNiiomAMflL	qr	EN	54	4530	2	9	33161	4	1	1		1	1	5	1	1	1	1	1	1	4	1	1	1	1	1	1	5	1		1,2,3,7,8,4,6,11		2,3,4,17
2024-02-24 10:17:06	2024-02-24 10:20:46	0	100	219	1	2024-02-24 10:20:47	R_6g5OKpSRKq6CD5z	qr	EN	name deleted by co-author		2	7,8	33055	3	1	1	1	1	1	4	1	1	1	1	1	1	5	1	1	1	1	1	1	4	1	N/a	1		2,4
2024-02-24 10:40:01	2024-02-24 10:40:21	0	6	20	0	2024-03-02 10:40:22	R_5nd8Is309T8ajw7	qr	EN	name deleted by co-author
2024-03-12 12:34:54	2024-03-12 12:54:38	0	100	1184	1	2024-03-12 12:54:40	R_1JJwAkolMr2htHW	qr	ES	53 años	9548121416	2	9	33169	4	1	1	1	1	1	1	1	1	1	1	1	1	1	1	1	1	1	1	1	1	1		3,7,11		3,16
2024-03-15 12:48:33	2024-03-15 12:52:34	0	100	240	1	2024-03-15 12:52:35	R_5hotjZ5WUzI4grp	anonymous	EN	Sixty four	1051	1	2	33054	3	1	1	1	1	1	1	1	1	1	1	1	1	1	1	1	1	1	1	1	1	1	I would like to utilize the brochure into my home by taking advantage of the discussion.	2,3,7,4,5,6,11		2,3,4
2024-03-20 12:53:32	2024-03-20 13:05:19	0	100	706	1	2024-03-20 13:05:20	R_30hKcFoHO1Kk37b	qr	EN	61		1	2	33150	5	1	1	1	1	1	5	1	1	5	1	1	1	4	1	1	1	1	1	1	5	1		1,2,4		2,3,4
2024-04-01 12:05:29	2024-04-01 12:11:45	0	100	375	1	2024-04-01 12:11:47	R_2dphs7eohu7ZAMk	qr	EN	name deleted by co-author	3034	1	1	33189	2	1	1	1	1	1	1	1	1	1	1	1	1	1	1	1	1	1	1	1	1	1	No	1,2,3,11,15		1
2024-03-27 18:36:47	2024-03-27 18:38:02	0	50	74	0	2024-04-03 18:38:03	R_5uEAdMxuQtAyFlH	qr	EN	18		4	8	33055	5	1
2024-04-03 21:29:13	2024-04-03 21:47:30	0	100	1096	1	2024-04-03 21:47:30	R_2qa021zgmTniNJX	qr	EN	67	3052	2	2	33033	5	1	1	1	1	1	2	1	1	1	1	1	1	3	1	1	1	1	1	1	2	1	Many people suffer because they lack understanding of the circumstances in which they live, which may seem to be ignorance. I suggest that you this knowledge may be disseminated to reach many people. I have resolved to engage more on healthy activities.	1,2,3,8,6,11,12		2,3,4,17
2024-05-04 11:21:53	2024-05-04 11:24:56	0	100	182	1	2024-05-04 11:24:57	R_2KSHHTb9vuphBdm	qr	EN	21	9034	2	2	33174	1	1	1	1	1	1	4	1	1	1	1	1	1	5	1	1	1	1	1	1	4	1	NA	3,4,12		2,4,16
2024-05-04 12:47:50	2024-05-04 12:53:09	0	100	319	1	2024-05-04 12:53:10	R_6MwmKmHvvEJapm9	qr	EN	name deleted by co-author	9038	2	2,9	33168	2	1	1	1	1	1	2	1	1	1	1	1	1	3	1	1	1	1	1	1	2	1	No	1		2,3
2024-05-05 15:59:02	2024-05-05 16:01:19	0	100	137	1	2024-05-05 16:01:20	R_77fkzEbhEFM9kX9	qr	EN	24	7027	1	1	33033	1	1	1	1	1	1	5	1	1	1	1	1	1	4	1	1	1	1	1	1	5	1		1,2,3		1
2024-05-06 11:13:05	2024-05-06 11:19:50	0	100	404	1	2024-05-06 11:19:50	R_7vMFprizWZ0S7jr	qr	ES	61	7866475596	1	1	33141	5	2							1	1	1	1	1	4	1	1	1	1	1	1	2	1	Muy interesante	1		2
2024-05-12 17:34:11	2024-05-12 17:42:03	0	100	472	1	2024-05-12 17:42:04	R_5HhSx5G9eq68DoR	qr	EN	67	9005	1	2	33147	5	1	4	1					1	1	1	1	1	1	1	1	1	1	1	1	1	1	No	10,15		1,3,17
2024-05-17 22:34:29	2024-05-17 22:38:18	0	100	228	1	2024-05-17 22:38:19	R_8RSa2JmRMtbnwOd	qr	EN	33	7016	2	2,7	33147	2	1	1	1	1	2	5	1	1	1	1	1	1	4	1	1	1	1	1	1	5	1	Bo	15		5
2024-05-19 16:36:12	2024-05-19 16:42:37	0	100	384	1	2024-05-19 16:42:37	R_2dXAiGBpBqqq1C2	qr	EN	62	9013	1	3	33026	5	1	1	1	1	1	5	1	1	1	1	1	1	4	1	1	1	1	1	1	5	1	Hydration and use of wet cloth was important.	1,7,4		4
